# Supplementary material for: Effect of a community-based intervention for sexually transmitted infections on population-level prevalence among youth in Zimbabwe (STICH): a cluster-randomised trial
Source: Lancet Glob Health. Author manuscript; Available in PMC 2025 Jul 20. (PMC7617908; doi:10.1016/S2214-109X(24)00373-5)
Supplement: Supplementary Materials [file EMS206793-supplement-Supplementary_Materials.zip]

Archive with 2 entries (2 files):
- 1-s2.0-S2214109X24003735-mmc2.pdf
- 1-s2.0-S2214109X24003735-mmc1.pdf
